# Supplementary material for: Approximate confidence intervals for moment‐based estimators of the between‐study variance in random effects meta‐analysis
Source: Res Synth Methods. 2015 Aug 19;6(4):372–82. doi: 10.1002/jrsm.1162 (PMC4839498; doi:10.1002/jrsm.1162)
Supplement: Supplementary file 2 — Supporting info item [file JRSM-6-372-s002.xlsx]

## Sheet: Sheet1
Further details of the new (not used in Jackson 2013) datasets
CERVIX3							SMOKING
study	O-E	V	logHR	se.logHR			Study	a	b	c	d	Y	var
1	-13.81	15.65	-0.882428	0.25278			1	53	325	42	335	0.262928	0.0487394
2	-9.33	13.34	-0.6994	0.273793			2	56	43	37	64	0.812117	0.083765
3	-3	6.21	-0.483092	0.401286			3	30	62	22	68	0.402528	0.109623
4	-15.65	46.6	-0.335837	0.14649			4	39	371	111	1097	0.0381638	0.038257
5	2.61	8.12	0.321429	0.350931			5	13	411	9	403	0.348068	0.192949
							6	21	86	21	84	-0.0235305	0.118771
NSCLC4							7	24	181	6	216	1.56308	0.218488
study	O-E	V	logHR	se.logHR			8	47	434	42	473	0.198529	0.0495044
1	16.4	43.8	0.374429	0.151099			9	17	129	15	132	0.148153	0.140818
2	-4.38	7.99	-0.548185	0.353775			10	30	20	23	27	0.565808	0.163849
3	-5.15	38	-0.135526	0.162221			11	28	68	5	44	1.28745	0.273147
4	-8.06	39.94	-0.201803	0.158233			12	23	157	15	157	0.427444	0.122884
5	-11.28	28.24	-0.399433	0.188177			13	110	442	84	438	0.260573	0.0255412
6	1.16	7.55	0.153642	0.363937			14	21	47	5	33	1.08144	0.299199
7	2.93	18.72	0.156517	0.231125			15	75	330	17	186	0.910929	0.0805635
8	-4.83	14.53	-0.332416	0.262342			16	11	101	9	102	0.210523	0.221725
9	-5.72	30.95	-0.184814	0.17975			17	37	94	6	40	0.964743	0.229332
10	-14.98	18.77	-0.798082	0.230817			18	18	23	10	26	0.710389	0.237495
11	-10.52	6.61	-1.59153	0.388955			19	30	41	14	54	1.03755	0.147671
							20	24	74	28	75	-0.140728	0.104228
NSCLC1							21	12	87	7	45	-0.120249	0.259907
study	O-E	V	logHR	se.logHR			22	30	46	13	65	1.18199	0.14738
1	18.22	143.32	0.127128	0.0835308			23	31	75	16	84	0.774727	0.119996
2	4.5	86	0.0523256	0.107833			24	13	41	11	49	0.345302	0.212631
3	5.82	18.06	0.322259	0.23531			25	23	187	6	99	0.707746	0.225594
4	20.63	137.53	0.150004	0.085271			26	15	44	5	14	-0.04652	0.360823
5	6.36	9.83	0.646999	0.31895			27	10	91	8	91	0.223144	0.246978
6	-0.09	14.47	-0.00621977	0.262885			28	22	36	9	49	1.20212	0.204752
7	6.59	11.36	0.580106	0.296695			29	49	162	19	63	0.00291971	0.0950856
8	-6.1	36.12	-0.168882	0.16639			30	16	28	6	14	0.287682	0.33631
9	-9.79	21.49	-0.455561	0.215716			31	129	471	112	505	0.211014	0.0207838
10	-1.81	34.21	-0.0529085	0.170971			32	61	52	28	75	1.14491	0.0846718
11	-0.19	2.93	-0.0648464	0.584206			33	6	67	3	118	1.25914	0.5234
12	-7.79	12.21	-0.638002	0.286182			34	51	95	40	87	0.154977	0.0666284
13	-4.8	32.88	-0.145985	0.174395			35	8	38	2	38	1.38629	0.677632
14	1.33	4.07	0.326781	0.495682			36	30	148	22	164	0.412809	0.0916422
15	-7.66	22.94	-0.333915	0.208787			37	13	17	5	25	1.34117	0.375747
16	-1.65	15.22	-0.10841	0.256326			38	5	101	13	306	0.152953	0.290092
17	0.98	27.38	0.0357925	0.19111			39	5	79	4	85	0.296347	0.474423
							40	1	30	2	29	-0.727049	1.56782
CERVIX1							41	40	362	33	387	0.259152	0.0606494
study	O-E	V	logHR	se.logHR			42	9	84	13	169	0.331357	0.205856
1	-0.47	27.66	-0.016992	0.19014			43	75	131	50	161	0.611672	0.0471781
2	7.64	13.64	0.560117	0.270765			44	29	87	21	92	0.378654	0.104466
3	2.17	9.41	0.230606	0.325991			45	17	183	14	136	-0.102675	0.14307
4	2.6	32.39	0.0802717	0.175709			46	19	35	7	53	1.41347	0.242928
5	0.37	3.84	0.0963542	0.51031			47	81	648	78	1299	0.7332	0.0274792
6	2.16	4.91	0.439919	0.451294			48	9	21	6	24	0.538997	0.367063
7	4.68	9.33	0.501608	0.327385			49	1	12	3	20	-0.587787	1.46667
8	-3.41	16.4	-0.207927	0.246932			50	22	272	37	592	0.257829	0.0778472
9	8.08	16.31	0.495402	0.247613			51	23	37	12	41	0.753242	0.178229
10	7.43	20.73	0.358418	0.219634			52	11	10	10	16	0.565314	0.353409
11	3.61	2.73	1.32234	0.605228			53	23	35	18	40	0.378654	0.152605
12	-7.97	12.69	-0.628054	0.280717			54	17	83	11	88	0.493814	0.173144
13	-4.61	15.56	-0.296272	0.25351			55	35	170	24	181	0.439993	0.0816453
14	-10.61	17.89	-0.593069	0.236426			56	11	31	16	73	0.481779	0.199366
15	-2.68	5.94	-0.451178	0.410305			57	24	91	17	102	0.458954	0.121283
16	-5.86	35.84	-0.163504	0.167038			58	406	2455	71	643	0.403936	0.0185101
17	2.98	14.94	0.199465	0.258717			59	12	20	7	25	0.76214	0.31619
18	7.86	6.64	1.18373	0.388075			60	28	78	4	48	1.4604	0.319368
							61	25	159	16	169	0.507282	0.114706
							62	33	368	16	385	0.769079	0.0981178
							63	7	49	2	54	1.34993	0.681784
							64	15	29	9	35	0.698878	0.240832
							65	10	47	4	51	0.997969	0.390884
							66	13	43	9	47	0.456672	0.232567
							67	29	51	12	68	1.17007	0.15213
							68	62	574	14	308	0.865547	0.0925465
							69	171	608	34	226	0.625663	0.0413292
							70	13	48	8	46	0.442948	0.244496
							71	8	23	6	25	0.371064	0.375145
							72	33	87	17	103	0.832115	0.11033
							73	76	766	53	791	0.392557	0.0345955
							74	24	220	9	151	0.604482	0.163946
							75	29	265	35	255	-0.226519	0.0707493
							76	23	189	21	191	0.101498	0.101624
							77	19	131	10	65	-0.0589562	0.17565
							78	6	56	7	116	0.574088	0.336002
							79	9	25	2	38	1.92279	0.677427
							80	19	38	28	67	0.179341	0.129587
							81	193	404	122	480	0.63104	0.0179366
							82	15	45	4	56	1.54045	0.356746
							83	9	21	3	29	1.42139	0.526546
							84	13	46	7	55	0.797731	0.259701
							85	29	124	14	138	0.835211	0.121222
							86	28	85	10	97	1.16168	0.157788
							87	20	231	14	253	0.447647	0.12971
							88	77	723	19	381	0.758757	0.0696264
							89	111	426	31	240	0.701743	0.0477812
							90	24	121	6	138	1.51776	0.223844
							91	9	95	2	107	1.62303	0.630983
							92	16	62	2	78	2.30902	0.59145
							93	19	105	18	108	0.0822381	0.12697
							94	14	37	4	45	1.44851	0.370678
							95	35	88	22	102	0.611942	0.0951935
							96	12	98	6	104	0.752571	0.269819
							97	15	97	9	102	0.561087	0.197891
							98	22	123	7	134	1.23079	0.203904
							99	25	186	18	204	0.420877	0.105834
							100	22	98	12	109	0.712516	0.148166
							101	82	377	44	414	0.71615	0.0399904
							102	67	383	28	423	0.971825	0.0556147
							103	26	159	5	180	1.77271	0.250306
							104	28	95	19	105	0.487849	0.108396
							105	20	59	13	65	0.527633	0.159257
							106	34	91	18	105	0.77909	0.10548
							107	23	105	10	117	0.941123	0.161549
							108	30	86	11	100	1.15412	0.14587
							109	20	116	15	94	0.0773867	0.135926
							110	39	170	9	96	0.894887	0.153051
							111	10	81	4	87	0.98775	0.37384
